# Supplementary material for: Application of Autoclave Treatment for Development of a Natural Wheat Bran Antioxidant Ingredient
Source: Foods. 2020 Jun 12;9(6):781. doi: 10.3390/foods9060781 (PMC7353647; doi:10.3390/foods9060781)
Supplement: Supplementary file 1 [file foods-09-00781-s001.zip]

Archive with 1 entries (1 files):
- foods-818069-supplementary.pptx
